# Supplementary material for: Prevalence of pvmrp1 Polymorphisms and Its Contribution to Antimalarial Response
Source: Microorganisms. 2022 Jul 22;10(8):1482. doi: 10.3390/microorganisms10081482 (PMC9394237; doi:10.3390/microorganisms10081482)
Supplement: Supplementary file 1 [file microorganisms-10-01482-s001.zip]

Archive with 4 entries (2 files):
- microorganisms-1816917-supplementary/
- microorganisms-1816917-supplementary/supplementary materials/
- microorganisms-1816917-supplementary/supplementary materials/Spreadsheet S1.xlsx
- microorganisms-1816917-supplementary/supplementary materials/Supplementary Materials.pdf
