# Supplementary material for: Prevalence of pvmrp1 Polymorphisms and Its Contribution to Antimalarial Response
Source: Microorganisms. 2022 Jul 22;10(8):1482. doi: 10.3390/microorganisms10081482 (PMC9394237; doi:10.3390/microorganisms10081482)
Supplement: Supplementary file 1 [file microorganisms-10-01482-s001.zip › microorganisms-1816917-supplementary/supplementary materials/Spreadsheet S1.xlsx]

## Sheet: Sheet1
No.	Sample ID	Counry	Source
1	BB040	China	This study
2	BB023	China	This study
3	WH034	China	This study
4	WH056	China	This study
5	MG004	China	This study
6	WH040	China	This study
7	GZ043	China	This study
8	GZ090	China	This study
9	GZ016	China	This study
10	WH091	China	This study
11	BB073	China	This study
12	BB021	China	This study
13	GZ049	China	This study
14	WH107	China	This study
15	WH035	China	This study
16	FY007	China	This study
17	WH092	China	This study
18	BB016	China	This study
19	WH037	China	This study
20	BB059	China	This study
21	WH055	China	This study
22	WH050	China	This study
23	WH051	China	This study
24	BB022	China	This study
25	BB054	China	This study
26	WH089	China	This study
27	BB017	China	This study
28	GZ030-06	China	This study
29	WH043	China	This study
30	GZ021	China	This study
31	GZ023	China	This study
32	GZ032	China	This study
33	GZ034	China	This study
34	BB035	China	This study
35	WH060	China	This study
36	GZ046	China	This study
37	GZ072	China	This study
38	Wh114	China	This study
39	Wh041	China	This study
40	0802	South Korea	This study
41	0809	South Korea	This study
42	0919	South Korea	This study
43	0926	South Korea	This study
44	0807	South Korea	This study
45	0811	South Korea	This study
46	0812-1	South Korea	This study
47	0901	South Korea	This study
48	0904	South Korea	This study
49	0920	South Korea	This study
50	0922-1	South Korea	This study
51	0814	South Korea	This study
52	0928	South Korea	This study
53	0922	South Korea	This study
54	0923	South Korea	This study
55	0815	South Korea	This study
56	0902	South Korea	This study
57	0903	South Korea	This study
58	0927	South Korea	This study
59	0803	South Korea	This study
60	0912	South Korea	This study
61	0915	South Korea	This study
62	0808	South Korea	This study
63	0817	South Korea	This study
64	0907	South Korea	This study
65	0921	South Korea	This study
66	0911	South Korea	This study
67	YSL	Papua New Guinea	This study
68	LWH	Papua New Guinea	This study
69	GXG	Pakistan	This study
70	LC	Pakistan	This study
71	WXX	North Korea	This study
72	XYJ	Cambodia	This study
73	KV01	Myanmar	This study
74	KV02	Myanmar	This study
75	KV03	Myanmar	This study
76	KV04	Myanmar	This study
77	KV07	Myanmar	This study
78	KV08	Myanmar	This study
79	KV12	Myanmar	This study
80	KV14	Myanmar	This study
81	KV15	Myanmar	This study
82	KV16	Myanmar	This study
83	KV17	Myanmar	This study
84	KV18	Myanmar	This study
85	KV19	Myanmar	This study
86	KV21	Myanmar	This study
87	KV22	Myanmar	This study
88	KV23	Myanmar	This study
89	KV20	Myanmar	This study
90	KV13	Myanmar	This study
91	Brazil12	Brazil	PlasmoDB database
92	Brazil22	Brazil	PlasmoDB database
93	BrazilI	Brazil	PlasmoDB database
94	China_LZCH-20	Myanmar	PlasmoDB database
95	China_LZCH-4	Myanmar	PlasmoDB database
96	China_NB-16	Myanmar	PlasmoDB database
97	China_NB-17	Myanmar	PlasmoDB database
98	Columbia_30101099036	Columbia	PlasmoDB database
99	Columbia_30101099040	Columbia	PlasmoDB database
100	Columbia_30102100437	Columbia	PlasmoDB database
101	Columbia_30102100438-B	Columbia	PlasmoDB database
102	Columbia_30102100439	Columbia	PlasmoDB database
103	Columbia_30102100440	Columbia	PlasmoDB database
104	Columbia_30102100441-B	Columbia	PlasmoDB database
105	Columbia_30102100445	Columbia	PlasmoDB database
106	Columbia_30102100446	Columbia	PlasmoDB database
107	Columbia_30102100448	Columbia	PlasmoDB database
108	Columbia_30102100485	Columbia	PlasmoDB database
109	Columbia_30102100486	Columbia	PlasmoDB database
110	Columbia_30102100488	Columbia	PlasmoDB database
111	Columbia_30102100489	Columbia	PlasmoDB database
112	Columbia_30102100490	Columbia	PlasmoDB database
113	Columbia_30102100491	Columbia	PlasmoDB database
114	Columbia_30102100504	Columbia	PlasmoDB database
115	Columbia_30103103280	Columbia	PlasmoDB database
116	Columbia_30111110015	Columbia	PlasmoDB database
117	Columbia_30111110020	Columbia	PlasmoDB database
118	Columbia_30111110026	Columbia	PlasmoDB database
119	DTS0791	Peru	PlasmoDB database
120	DTS0839	Peru	PlasmoDB database
121	IndiaNYC	India	PlasmoDB database
122	IndiaVII	India	PlasmoDB database
123	MauritaniaI	Mauritania	PlasmoDB database
124	Mexico_1086-A	Mexico	PlasmoDB database
125	Mexico_118-A	Mexico	PlasmoDB database
126	Mexico_161-04	Mexico	PlasmoDB database
127	Mexico_165-A	Mexico	PlasmoDB database
128	Mexico_203-04	Mexico	PlasmoDB database
129	Mexico_267-A	Mexico	PlasmoDB database
130	Mexico_32-E-03	Mexico	PlasmoDB database
131	Mexico_330-A	Mexico	PlasmoDB database
132	Mexico_55-03	Mexico	PlasmoDB database
133	Mexico_566-A	Mexico	PlasmoDB database
134	Mexico_63-08	Mexico	PlasmoDB database
135	Mexico_938-A	Mexico	PlasmoDB database
136	Mexico_980-A	Mexico	PlasmoDB database
137	NorthKorean	North Korea	PlasmoDB database
138	Peru00622	Peru	PlasmoDB database
139	Peru00692	Peru	PlasmoDB database
140	Peru00699	Peru	PlasmoDB database
141	Peru2025	Peru	PlasmoDB database
142	Peru257	Peru	PlasmoDB database
143	Peru260	Peru	PlasmoDB database
144	Peru262	Peru	PlasmoDB database
145	Peru3043_D0	Peru	PlasmoDB database
146	Peru3133	Peru	PlasmoDB database
147	Peru3136	Peru	PlasmoDB database
148	Peru3232	Peru	PlasmoDB database
149	Peru3323	Peru	PlasmoDB database
150	Peru4023	Peru	PlasmoDB database
151	Peru99622	Peru	PlasmoDB database
152	PNG58	Papua New Guinea	PlasmoDB database
153	PVRVL1997	Papua New Guinea	PlasmoDB database
154	PVXMQ2006	Papua New Guinea	PlasmoDB database
155	Thailand_VKBT-100	Thailand	PlasmoDB database
156	Thailand_VKBT-101	Thailand	PlasmoDB database
157	Thailand_VKBT-98	Thailand	PlasmoDB database
158	Thailand_VKBT-99	Thailand	PlasmoDB database
159	Thailand_VKTS-36	Thailand	PlasmoDB database
160	Thailand_VKTS-39	Thailand	PlasmoDB database
161	Thailand_VKTS-45	Thailand	PlasmoDB database
162	XUA070	Papua New Guinea	PlasmoDB database
163	BB052	China	This study
164	BB062	China	This study
165	BB032	China	This study
166	GZ030-05	China	This study
